# Supplementary material for: Taxonomic revision of the Asplenium wrightii complex (Aspleniaceae) with reinstatement of A. alatulum and A. subcrenatum
Source: PhytoKeys. 2021 Feb 12;172:75–91. doi: 10.3897/phytokeys.172.62511 (PMC7895818; doi:10.3897/phytokeys.172.62511)
Supplement: XML Treatment for Asplenium alatulum [file phytokeys.172.62511-treatment1.xml]

<!DOCTYPE tp:taxon-treatment
  PUBLIC "-//TaxonX//DTD Taxonomic Treatment Publishing DTD v0 20100105//EN" "tax-treatment-NSO.dtd">
<tp:taxon-treatment xmlns:tp="http://www.plazi.org/taxpub"><tp:treatment-meta><kwd-group><label>Taxon classification</label><kwd><named-content xmlns:xlink="http://www.w3.org/1999/xlink" content-type="kingdom">Plantae</named-content></kwd><kwd><named-content xmlns:xlink="http://www.w3.org/1999/xlink" content-type="order">Polypodiales</named-content></kwd><kwd><named-content xmlns:xlink="http://www.w3.org/1999/xlink" content-type="family">Aspleniaceae</named-content></kwd></kwd-group><mixed-citation publication-type="journal"><person-group><name><surname>Xu</surname><given-names>Ke-Wang</given-names></name><name><surname>Wang</surname><given-names>Lu-Lu</given-names></name><name><surname>Zhang</surname><given-names>Li-Bing</given-names></name></person-group><article-title>Taxonomic revision of the <italic><tp:taxon-name><tp:taxon-name-part taxon-name-part-type="genus" reg="Asplenium">Asplenium</tp:taxon-name-part> <tp:taxon-name-part taxon-name-part-type="species" reg="wrightii">wrightii</tp:taxon-name-part></tp:taxon-name></italic> complex (<tp:taxon-name><tp:taxon-name-part taxon-name-part-type="family">Aspleniaceae</tp:taxon-name-part></tp:taxon-name>) with reinstatement of <italic><tp:taxon-name><tp:taxon-name-part taxon-name-part-type="genus" reg="Asplenium">A.</tp:taxon-name-part> <tp:taxon-name-part taxon-name-part-type="species" reg="alatulum">alatulum</tp:taxon-name-part></tp:taxon-name></italic> and <italic><tp:taxon-name><tp:taxon-name-part taxon-name-part-type="genus" reg="Asplenium">A.</tp:taxon-name-part> <tp:taxon-name-part taxon-name-part-type="species" reg="subcrenatum">subcrenatum</tp:taxon-name-part></tp:taxon-name></italic></article-title><source>PhytoKeys</source><day>12</day><month>2</month><year>2021</year><volume>172</volume><fpage>75</fpage><lpage>91</lpage><pub-id pub-id-type="doi">10.3897/phytokeys.172.62511</pub-id></mixed-citation></tp:treatment-meta><tp:nomenclature><tp:taxon-name><object-id xmlns:xlink="http://www.w3.org/1999/xlink" content-type="arpha" xlink:type="simple">230A5D19-1A5F-5651-8C54-2771D1A5F30F</object-id>
              <tp:taxon-name-part taxon-name-part-type="genus" reg="Asplenium">Asplenium</tp:taxon-name-part>
              <tp:taxon-name-part taxon-name-part-type="species" reg="alatulum">alatulum</tp:taxon-name-part>
            </tp:taxon-name><tp:taxon-authority>Ching, Acta Phytotax. Sin. 9(4): 359. 1964.</tp:taxon-authority></tp:nomenclature><tp:treatment-sec sec-type="material" id="SECID0EZ2AE"><title>Type.</title><p>China. <bold>Hainan</bold>: Five-Finger Mountain, 19 May 1922, <italic>F.A.McClure 9713</italic> (holotype: PE (PE00059412 [image!])). Fig. <xref ref-type="fig" rid="F3">3A</xref>.</p></tp:treatment-sec><tp:treatment-sec sec-type="description" id="SECID0EH3AE"><title>Description.</title><p>Plants up to 50 cm tall. Rhizomes erect to decumbent, densely scaly; scales dark brown, narrowly lanceolate or lanceolate-ovate, 5–9 × 0.4–0.8 mm, denticulate glandular margin or long fibrillose (Fig. <xref ref-type="fig" rid="F2">2C, F, I</xref>). Fronds tufted; stipe dull to semi-shiny, greyish-green to brown or stramineous-green, 12–25 cm, sparsely scaly, scales similar to those on rhizome; lamina triangular-ovate to elliptic, (15–)18–25(–30) × (10–)12–18(–22) cm, base truncate, apex acute, 1-pinnate (Fig. <xref ref-type="fig" rid="F4">4A</xref>); pinnae 10–15 pairs, basal pinnae subopposite, others alternate, at an angle of ca. 60°–70° to rachis, with stalks (1–)2–4 mm, lower pinnae not reduced, suprabasal pinnae falcate-lanceolate, (5–)6–10(–12) × (0.8–)1.2–1.8(–2.0) cm, base asymmetrical, acroscopic side truncate at an angle of (55°–)65°–75(–85°) to costa, basiscopic side cuneate, becoming decurrent on rachis in apical part of lamina, margin serrate to dentate, apex acuminate (Fig. <xref ref-type="fig" rid="F4">4B, C, D</xref>). Veins (1 or) 2-forked, with terminal hydathode. Fronds papery, brownish-green when dry, subglabrous; rachis brown to greyish-green or stramineous-green, subglabrous, terete abaxially, with greyish-green lateral wings (Fig. <xref ref-type="fig" rid="F4">4E</xref>). Sori linear, (2–)5–9(–12) mm, on acroscopic veinlets, medial to supramedial (Fig. <xref ref-type="fig" rid="F4">4C</xref>); indusia greyish-brown to dark brown, linear, papery, margin entire, opening towards costa, persistent. Spores with average exospore length 40–45 μm, perispore cristato-alate (Fig. <xref ref-type="fig" rid="F1">1G</xref>).</p><fig id="F1" position="float" orientation="portrait"><object-id xmlns:xlink="http://www.w3.org/1999/xlink" content-type="doi" xlink:type="simple">10.3897/phytokeys.172.62511.figure1</object-id><object-id xmlns:xlink="http://www.w3.org/1999/xlink" content-type="arpha" xlink:type="simple">719D2239-39E6-57B3-ABC5-7A3B07A5ABD7</object-id><label>Figure 1.</label><caption><p>Scanning electron micrographs of spore and stomata of <italic><tp:taxon-name><tp:taxon-name-part taxon-name-part-type="genus" reg="Asplenium">A.</tp:taxon-name-part> <tp:taxon-name-part taxon-name-part-type="species" reg="alatulum">alatulum</tp:taxon-name-part></tp:taxon-name></italic>, <italic><tp:taxon-name><tp:taxon-name-part taxon-name-part-type="genus" reg="Asplenium">A.</tp:taxon-name-part> <tp:taxon-name-part taxon-name-part-type="species" reg="subcrenatum">subcrenatum</tp:taxon-name-part></tp:taxon-name></italic> and <italic><tp:taxon-name><tp:taxon-name-part taxon-name-part-type="genus" reg="Asplenium">A.</tp:taxon-name-part> <tp:taxon-name-part taxon-name-part-type="species" reg="wrightii">wrightii</tp:taxon-name-part></tp:taxon-name></italic><bold>A–F</bold><italic><tp:taxon-name><tp:taxon-name-part taxon-name-part-type="genus" reg="Asplenium">A.</tp:taxon-name-part> <tp:taxon-name-part taxon-name-part-type="species" reg="wrightii">wrightii</tp:taxon-name-part></tp:taxon-name></italic><bold>G–I</bold><italic><tp:taxon-name><tp:taxon-name-part taxon-name-part-type="genus" reg="Asplenium">A.</tp:taxon-name-part> <tp:taxon-name-part taxon-name-part-type="species" reg="subcrenatum">subcrenatum</tp:taxon-name-part></tp:taxon-name></italic><bold>J–L</bold><italic><tp:taxon-name><tp:taxon-name-part taxon-name-part-type="genus" reg="Asplenium">A.</tp:taxon-name-part> <tp:taxon-name-part taxon-name-part-type="species" reg="alatulum">alatulum</tp:taxon-name-part></tp:taxon-name></italic>.</p></caption><graphic xmlns:xlink="http://www.w3.org/1999/xlink" xlink:href="phytokeys-172-075-g001.jpg" position="float" orientation="portrait" xlink:type="simple" id="oo_509066.jpg"><uri content-type="original_file" xlink:type="simple">https://binary.pensoft.net/fig/509066</uri></graphic></fig><fig id="F2" position="float" orientation="portrait"><object-id xmlns:xlink="http://www.w3.org/1999/xlink" content-type="doi" xlink:type="simple">10.3897/phytokeys.172.62511.figure2</object-id><object-id xmlns:xlink="http://www.w3.org/1999/xlink" content-type="arpha" xlink:type="simple">94CA0F4C-4213-5B27-9277-5E299A9ACAB3</object-id><label>Figure 2.</label><caption><p>Scales of <italic><tp:taxon-name><tp:taxon-name-part taxon-name-part-type="genus" reg="Asplenium">A.</tp:taxon-name-part> <tp:taxon-name-part taxon-name-part-type="species" reg="alatulum">alatulum</tp:taxon-name-part></tp:taxon-name></italic>, <italic><tp:taxon-name><tp:taxon-name-part taxon-name-part-type="genus" reg="Asplenium">A.</tp:taxon-name-part> <tp:taxon-name-part taxon-name-part-type="species" reg="subcrenatum">subcrenatum</tp:taxon-name-part></tp:taxon-name></italic> and <italic><tp:taxon-name><tp:taxon-name-part taxon-name-part-type="genus" reg="Asplenium">A.</tp:taxon-name-part> <tp:taxon-name-part taxon-name-part-type="species" reg="wrightii">wrightii</tp:taxon-name-part></tp:taxon-name></italic>. <bold>A, D, G</bold><italic><tp:taxon-name><tp:taxon-name-part taxon-name-part-type="genus" reg="Asplenium">A.</tp:taxon-name-part> <tp:taxon-name-part taxon-name-part-type="species" reg="wrightii">wrightii</tp:taxon-name-part></tp:taxon-name></italic><bold>B, E, H</bold><italic><tp:taxon-name><tp:taxon-name-part taxon-name-part-type="genus" reg="Asplenium">A.</tp:taxon-name-part> <tp:taxon-name-part taxon-name-part-type="species" reg="subcrenatum">subcrenatum</tp:taxon-name-part></tp:taxon-name></italic><bold>C, F, I</bold><italic><tp:taxon-name><tp:taxon-name-part taxon-name-part-type="genus" reg="Asplenium">A.</tp:taxon-name-part> <tp:taxon-name-part taxon-name-part-type="species" reg="alatulum">alatulum</tp:taxon-name-part></tp:taxon-name></italic>.</p></caption><graphic xmlns:xlink="http://www.w3.org/1999/xlink" xlink:href="phytokeys-172-075-g002.jpg" position="float" orientation="portrait" xlink:type="simple" id="oo_509067.jpg"><uri content-type="original_file" xlink:type="simple">https://binary.pensoft.net/fig/509067</uri></graphic></fig></tp:treatment-sec><tp:treatment-sec sec-type="distribution" id="SECID0EQCAG"><title>Distribution and habitat.</title><p><italic><tp:taxon-name><tp:taxon-name-part taxon-name-part-type="genus" reg="Asplenium">Asplenium</tp:taxon-name-part> <tp:taxon-name-part taxon-name-part-type="species" reg="alatulum">alatulum</tp:taxon-name-part></tp:taxon-name></italic> is apparently restricted to China. It grows on rocks in ravines of broad-leaved forests at an elevation of ca. 500–1600 m. (Fig. <xref ref-type="fig" rid="F4">4A</xref>).</p></tp:treatment-sec><tp:treatment-sec sec-type="material" id="SECID0EFDAG"><title>Additional specimens examined.</title><p><bold>China. Hainan</bold>: Wuzhishan, Shuiman Village, elev. 870 m, <named-content xmlns:xlink="http://www.w3.org/1999/xlink" content-type="dwc:verbatimCoordinates" xlink:type="simple"><named-content content-type="geo-json" specific-use="{&#34;type&#34;:&#34;Point&#34;,&#34;coordinates&#34;:[109.687667,18.902944]}" id="NCID0EQDAG" xlink:type="simple">18°54'10.6"N, 109°41'15.6"E</named-content></named-content>, 7 Apr 2016, <italic>K.W.Xu 107</italic> (SYS!); the same locality, elev. 1550 m, 20 Dec 2010, <italic>X.P.Wei &amp; R.Wei WXP113</italic> (PE-2286681!).</p></tp:treatment-sec><tp:treatment-sec sec-type="notes" id="SECID0EZDAG"><title>Note.</title><p>Though <italic><tp:taxon-name><tp:taxon-name-part taxon-name-part-type="genus" reg="Asplenium">Asplenium</tp:taxon-name-part> <tp:taxon-name-part taxon-name-part-type="species" reg="alatulum">alatulum</tp:taxon-name-part></tp:taxon-name></italic> was thought to be an endemic species to the Hainan Island before its synonymisation with <italic><tp:taxon-name><tp:taxon-name-part taxon-name-part-type="genus" reg="Asplenium">A.</tp:taxon-name-part> <tp:taxon-name-part taxon-name-part-type="species" reg="wrightii">wrightii</tp:taxon-name-part></tp:taxon-name></italic> by <xref ref-type="bibr" rid="B12">Lin and Viane (2013)</xref>, the morphological distinction between <italic><tp:taxon-name><tp:taxon-name-part taxon-name-part-type="genus" reg="Asplenium">A.</tp:taxon-name-part> <tp:taxon-name-part taxon-name-part-type="species" reg="alatulum">alatulum</tp:taxon-name-part></tp:taxon-name></italic> and its closely-related species was obscure due to the insufficient field investigations. In the protologue, <xref ref-type="bibr" rid="B2">Ching and Wang (1964)</xref> emphasised its small size, the short pinnae, the crenate-serrate pinna margins and whole rachis with lateral wings and stated that <italic><tp:taxon-name><tp:taxon-name-part taxon-name-part-type="genus" reg="Asplenium">A.</tp:taxon-name-part> <tp:taxon-name-part taxon-name-part-type="species" reg="alatulum">alatulum</tp:taxon-name-part></tp:taxon-name></italic> is markedly different from <italic><tp:taxon-name><tp:taxon-name-part taxon-name-part-type="genus" reg="Asplenium">A.</tp:taxon-name-part> <tp:taxon-name-part taxon-name-part-type="species" reg="wrightii">wrightii</tp:taxon-name-part></tp:taxon-name></italic>. However, <xref ref-type="bibr" rid="B12">Lin and Viane (2013)</xref> recognised that the plant and pinna size and margin shape are variable in the <italic><tp:taxon-name><tp:taxon-name-part taxon-name-part-type="genus" reg="Asplenium">A.</tp:taxon-name-part> <tp:taxon-name-part taxon-name-part-type="species" reg="wrightii">wrightii</tp:taxon-name-part></tp:taxon-name></italic> complex and included <italic><tp:taxon-name><tp:taxon-name-part taxon-name-part-type="genus" reg="Asplenium">A.</tp:taxon-name-part> <tp:taxon-name-part taxon-name-part-type="species" reg="alatulum">alatulum</tp:taxon-name-part></tp:taxon-name></italic> in the synonymy of <italic><tp:taxon-name><tp:taxon-name-part taxon-name-part-type="genus" reg="Asplenium">A.</tp:taxon-name-part> <tp:taxon-name-part taxon-name-part-type="species" reg="wrightii">wrightii</tp:taxon-name-part></tp:taxon-name></italic>. Recently, our study, based on specimen examination and recent field observations of the two species, supports their distinction.</p><p><italic><tp:taxon-name><tp:taxon-name-part taxon-name-part-type="genus" reg="Asplenium">Asplenium</tp:taxon-name-part> <tp:taxon-name-part taxon-name-part-type="species" reg="alatulum">alatulum</tp:taxon-name-part></tp:taxon-name></italic> is distinct from <italic><tp:taxon-name><tp:taxon-name-part taxon-name-part-type="genus" reg="Asplenium">A.</tp:taxon-name-part> <tp:taxon-name-part taxon-name-part-type="species" reg="wrightii">wrightii</tp:taxon-name-part></tp:taxon-name></italic> in having erect to decumbent rhizome (vs. erect rhizome), oblong cells of scales (Fig. <xref ref-type="fig" rid="F2">2C, F, I</xref>) (vs. quadrangle cells of scales, Fig. <xref ref-type="fig" rid="F2">2A, D, G</xref>), winged rachis (vs. winged towards apex) and fewer pinna pairs. Phylogenetically, our earlier molecular work resolved <italic><tp:taxon-name><tp:taxon-name-part taxon-name-part-type="genus" reg="Asplenium">A.</tp:taxon-name-part> <tp:taxon-name-part taxon-name-part-type="species" reg="alatulum">alatulum</tp:taxon-name-part></tp:taxon-name></italic> in a distinct clade, sister to the clade containing <italic><tp:taxon-name><tp:taxon-name-part taxon-name-part-type="genus" reg="Asplenium">A.</tp:taxon-name-part> <tp:taxon-name-part taxon-name-part-type="species" reg="wrightii">wrightii</tp:taxon-name-part></tp:taxon-name></italic> and <tp:taxon-name><tp:taxon-name-part taxon-name-part-type="genus" reg="Asplenium">A.</tp:taxon-name-part> <tp:taxon-name-part taxon-name-part-type="hybrid-sign">×</tp:taxon-name-part> <tp:taxon-name-part taxon-name-part-type="species" reg="shikokianum">shikokianum</tp:taxon-name-part></tp:taxon-name> (<xref ref-type="bibr" rid="B24">Xu et al. 2020</xref>). One accession from the Taiwan Island was nested within <italic><tp:taxon-name><tp:taxon-name-part taxon-name-part-type="genus" reg="Asplenium">A.</tp:taxon-name-part> <tp:taxon-name-part taxon-name-part-type="species" reg="alatulum">alatulum</tp:taxon-name-part></tp:taxon-name></italic>, indicating that this species should also be distributed in Taiwan.</p><fig id="F3" position="float" orientation="portrait"><object-id xmlns:xlink="http://www.w3.org/1999/xlink" content-type="doi" xlink:type="simple">10.3897/phytokeys.172.62511.figure3</object-id><object-id xmlns:xlink="http://www.w3.org/1999/xlink" content-type="arpha" xlink:type="simple">1B011E83-4D4F-55BA-8943-3530844336F0</object-id><label>Figure 3.</label><caption><p>Type of <italic><tp:taxon-name><tp:taxon-name-part taxon-name-part-type="genus" reg="Asplenium">Asplenium</tp:taxon-name-part> <tp:taxon-name-part taxon-name-part-type="species" reg="alatulum">alatulum</tp:taxon-name-part></tp:taxon-name></italic> Ching (<bold>A</bold> barcode PE00059412), <italic><tp:taxon-name><tp:taxon-name-part taxon-name-part-type="genus" reg="Asplenium">A.</tp:taxon-name-part> <tp:taxon-name-part taxon-name-part-type="species" reg="subcrenatum">subcrenatum</tp:taxon-name-part></tp:taxon-name></italic> Ching ex S.H.Wu (<bold>B</bold> barcode PE00059494), <italic><tp:taxon-name><tp:taxon-name-part taxon-name-part-type="genus" reg="Asplenium">A.</tp:taxon-name-part> <tp:taxon-name-part taxon-name-part-type="species" reg="wrightii">wrightii</tp:taxon-name-part></tp:taxon-name></italic> Eaton ex Hooker (<bold>C</bold> barcode NY00128031) and isotype of <italic><tp:taxon-name><tp:taxon-name-part taxon-name-part-type="genus" reg="Asplenium">A.</tp:taxon-name-part> <tp:taxon-name-part taxon-name-part-type="species" reg="wrightii">wrightii</tp:taxon-name-part></tp:taxon-name></italic> GH (<bold>D</bold> barcode GH00020612).</p></caption><graphic xmlns:xlink="http://www.w3.org/1999/xlink" xlink:href="phytokeys-172-075-g003.jpg" position="float" orientation="portrait" xlink:type="simple" id="oo_509068.jpg"><uri content-type="original_file" xlink:type="simple">https://binary.pensoft.net/fig/509068</uri></graphic></fig><fig id="F4" position="float" orientation="portrait"><object-id xmlns:xlink="http://www.w3.org/1999/xlink" content-type="doi" xlink:type="simple">10.3897/phytokeys.172.62511.figure4</object-id><object-id xmlns:xlink="http://www.w3.org/1999/xlink" content-type="arpha" xlink:type="simple">E844E7C4-858A-5C1E-8E9E-5B52DA9F4D4D</object-id><label>Figure 4.</label><caption><p><italic><tp:taxon-name><tp:taxon-name-part taxon-name-part-type="genus" reg="Asplenium">Asplenium</tp:taxon-name-part> <tp:taxon-name-part taxon-name-part-type="species" reg="alatulum">alatulum</tp:taxon-name-part></tp:taxon-name></italic><bold>A</bold> Habitat and habit <bold>B</bold> Portion of lamina showing adaxial view of pinna <bold>C</bold> Portion of lamina showing abaxial view of pinna <bold>D</bold> Adaxial view of upper portion of lamina <bold>E</bold> Lower portion of rachis showing wide lateral wings.</p></caption><graphic xmlns:xlink="http://www.w3.org/1999/xlink" xlink:href="phytokeys-172-075-g004.jpg" position="float" orientation="portrait" xlink:type="simple" id="oo_509069.jpg"><uri content-type="original_file" xlink:type="simple">https://binary.pensoft.net/fig/509069</uri></graphic></fig></tp:treatment-sec><ref-list><ref id="B12"><mixed-citation xmlns:xlink="http://www.w3.org/1999/xlink" xlink:type="simple"><person-group><name name-style="western"><surname>Lin</surname><given-names>YX</given-names></name><name name-style="western"><surname>Viane</surname><given-names>R</given-names></name></person-group> (<year>2013</year>) <article-title><tp:taxon-name><tp:taxon-name-part taxon-name-part-type="family">Aspleniaceae</tp:taxon-name-part></tp:taxon-name>.</article-title> In: <person-group><name name-style="western"><surname>Wu</surname><given-names>ZY</given-names></name><name name-style="western"><surname>Raven</surname><given-names>PH</given-names></name><name name-style="western"><surname>Hong</surname><given-names>DY</given-names></name></person-group> (<role>Eds</role>) <issue-title>Flora of China (Vol.</issue-title><source>2–3). Science Press, Beijing &amp; Missouri Botanical Garden Press, St. Louis</source>, <fpage>267</fpage>–<lpage>316</lpage>.</mixed-citation></ref><ref id="B2"><mixed-citation xmlns:xlink="http://www.w3.org/1999/xlink" xlink:type="simple"><person-group><name name-style="western"><surname>Ching</surname><given-names>RC</given-names></name><name name-style="western"><surname>Wang</surname><given-names>CH</given-names></name></person-group> (<year>1964</year>) <article-title>Additional Materials for the Pteridophytic Flora of Hainan.</article-title><source>Zhiwu Fenlei Xuebao</source><volume>9</volume>: <fpage>345</fpage>–<lpage>373</lpage>.</mixed-citation></ref><ref id="B24"><mixed-citation xmlns:xlink="http://www.w3.org/1999/xlink" xlink:type="simple"><person-group><name name-style="western"><surname>Xu</surname><given-names>KW</given-names></name><name name-style="western"><surname>Zhang</surname><given-names>L</given-names></name><name name-style="western"><surname>Rothfels</surname><given-names>CJ</given-names></name><name name-style="western"><surname>Smith</surname><given-names>AR</given-names></name><name name-style="western"><surname>Viane</surname><given-names>R</given-names></name><name name-style="western"><surname>Lorence</surname><given-names>D</given-names></name><name name-style="western"><surname>Wood</surname><given-names>KR</given-names></name><name name-style="western"><surname>Chen</surname><given-names>CW</given-names></name><name name-style="western"><surname>Knapp</surname><given-names>R</given-names></name><name name-style="western"><surname>Zhou</surname><given-names>L</given-names></name><name name-style="western"><surname>Lu</surname><given-names>NT</given-names></name><name name-style="western"><surname>Zhou</surname><given-names>X-M</given-names></name><name name-style="western"><surname>Wei</surname><given-names>H-J</given-names></name><name name-style="western"><surname>Fan</surname><given-names>Q</given-names></name><name name-style="western"><surname>Chen</surname><given-names>S-F</given-names></name><name name-style="western"><surname>Cicuzza</surname><given-names>D</given-names></name><name name-style="western"><surname>Gao</surname><given-names>X-F</given-names></name><name name-style="western"><surname>Liao</surname><given-names>W-B</given-names></name><name name-style="western"><surname>Zhang</surname><given-names>L-B</given-names></name></person-group> (<year>2020</year>) <article-title>A global plastid phylogeny of the fern genus <italic><tp:taxon-name><tp:taxon-name-part taxon-name-part-type="genus">Asplenium</tp:taxon-name-part></tp:taxon-name></italic> (<tp:taxon-name><tp:taxon-name-part taxon-name-part-type="family">Aspleniaceae</tp:taxon-name-part></tp:taxon-name>).</article-title><source>Cladistics</source><volume>36</volume>(<issue>1</issue>): <fpage>22</fpage>–<lpage>71</lpage>. <ext-link xlink:type="simple" ext-link-type="doi" xlink:href="10.1111/cla.12384">https://doi.org/10.1111/cla.12384</ext-link></mixed-citation></ref></ref-list></tp:taxon-treatment>
