# Supplementary material for: Taxonomic revision of the Asplenium wrightii complex (Aspleniaceae) with reinstatement of A. alatulum and A. subcrenatum
Source: PhytoKeys. 2021 Feb 12;172:75–91. doi: 10.3897/phytokeys.172.62511 (PMC7895818; doi:10.3897/phytokeys.172.62511)
Supplement: XML Treatment for Asplenium subcrenatum [file phytokeys.172.62511-treatment2.xml]

<!DOCTYPE tp:taxon-treatment
  PUBLIC "-//TaxonX//DTD Taxonomic Treatment Publishing DTD v0 20100105//EN" "tax-treatment-NSO.dtd">
<tp:taxon-treatment xmlns:tp="http://www.plazi.org/taxpub"><tp:treatment-meta><kwd-group><label>Taxon classification</label><kwd><named-content xmlns:xlink="http://www.w3.org/1999/xlink" content-type="kingdom">Plantae</named-content></kwd><kwd><named-content xmlns:xlink="http://www.w3.org/1999/xlink" content-type="order">Polypodiales</named-content></kwd><kwd><named-content xmlns:xlink="http://www.w3.org/1999/xlink" content-type="family">Aspleniaceae</named-content></kwd></kwd-group><mixed-citation publication-type="journal"><person-group><name><surname>Xu</surname><given-names>Ke-Wang</given-names></name><name><surname>Wang</surname><given-names>Lu-Lu</given-names></name><name><surname>Zhang</surname><given-names>Li-Bing</given-names></name></person-group><article-title>Taxonomic revision of the <italic><tp:taxon-name><tp:taxon-name-part taxon-name-part-type="genus" reg="Asplenium">Asplenium</tp:taxon-name-part> <tp:taxon-name-part taxon-name-part-type="species" reg="wrightii">wrightii</tp:taxon-name-part></tp:taxon-name></italic> complex (<tp:taxon-name><tp:taxon-name-part taxon-name-part-type="family">Aspleniaceae</tp:taxon-name-part></tp:taxon-name>) with reinstatement of <italic><tp:taxon-name><tp:taxon-name-part taxon-name-part-type="genus" reg="Asplenium">A.</tp:taxon-name-part> <tp:taxon-name-part taxon-name-part-type="species" reg="alatulum">alatulum</tp:taxon-name-part></tp:taxon-name></italic> and <italic><tp:taxon-name><tp:taxon-name-part taxon-name-part-type="genus" reg="Asplenium">A.</tp:taxon-name-part> <tp:taxon-name-part taxon-name-part-type="species" reg="subcrenatum">subcrenatum</tp:taxon-name-part></tp:taxon-name></italic></article-title><source>PhytoKeys</source><day>12</day><month>2</month><year>2021</year><volume>172</volume><fpage>75</fpage><lpage>91</lpage><pub-id pub-id-type="doi">10.3897/phytokeys.172.62511</pub-id></mixed-citation></tp:treatment-meta><tp:nomenclature><tp:taxon-name><object-id xmlns:xlink="http://www.w3.org/1999/xlink" content-type="arpha" xlink:type="simple">D809EA80-4088-51DC-BE9F-063530D7450A</object-id>
              <tp:taxon-name-part taxon-name-part-type="genus" reg="Asplenium">Asplenium</tp:taxon-name-part>
              <tp:taxon-name-part taxon-name-part-type="species" reg="subcrenatum">subcrenatum</tp:taxon-name-part>
            </tp:taxon-name><tp:taxon-authority>Ching ex S.H.Wu, Bull. Bot. Res. 9(2): 86, f. 5. 1989.</tp:taxon-authority></tp:nomenclature><tp:treatment-sec sec-type="material" id="SECID0E2NAG"><title>Type.</title><p>China. <bold>Yunnan</bold>: Malipo, Chung-dzai, in mixed forest, elev. 1600–1800 m, 3 Nov 1947, <italic>K.M.Feng 12803</italic> (holotype: PE (PE00059494 [image!])). Fig. <xref ref-type="fig" rid="F3">3B</xref>.</p></tp:treatment-sec><tp:treatment-sec sec-type="description" id="SECID0EJOAG"><title>Description.</title><p>Plants up to 30–55(–70) cm tall. Rhizomes erect to decumbent, densely scaly; scales reddish-brown, narrowly triangular, 4–8 × 0.7–1.1 mm, margin near entire (Figs <xref ref-type="fig" rid="F5">5E</xref>, <xref ref-type="fig" rid="F2">2B, E, H</xref>). Fronds tufted; stipe stramineous-green or reddish-brown, (10–)15–20(–25) cm, base densely scaly, scales reddish-brown, fibrillose or similar to those on rhizome; lamina oblong-lanceolate, (12–)15–40(–50) × (5–)8–15(–17) cm, base truncate, apex acute, 1-pinnate; pinnae (15–)18–25(–30) pairs, basal pinnae subopposite, others alternate, at an angle of ca. 60°–80° to rachis, with stalks (1–)2–3 mm, lower pinnae slightly reduced, suprabasal pinnae falcate-lanceolate, (3–)6–10 × (0.6–)1–1.5 cm, base asymmetrical, acroscopic side truncate at an angle of (40°–)45°–60(–70°) to costa, basiscopic side cuneate, becoming decurrent on rachis in apical part of lamina, margin almost entire to crenate-sinuate, apex acuminate (Fig. <xref ref-type="fig" rid="F5">5B, C, D</xref>). Veins (1 or)2-forked, with terminal hydathode. Fronds papery, dark green when dry, subglabrous; rachis reddish-brown to stramineous-green, densely scaly to subglabrous, scales similar to those on stipe, terete abaxially, winged towards apex. Sori linear, (2–)3–8(–10) mm, usually on acroscopic veinlets, medial (Fig. <xref ref-type="fig" rid="F5">5C</xref>); indusia greyish-brown to dark brown, linear, papery, margin entire, opening towards costa, persistent. Spores with average exospore length 40–45 μm, perispore cristato-alate.</p></tp:treatment-sec><tp:treatment-sec sec-type="distribution" id="SECID0E6OAG"><title>Distribution and habitat.</title><p><italic><tp:taxon-name><tp:taxon-name-part taxon-name-part-type="genus" reg="Asplenium">Asplenium</tp:taxon-name-part> <tp:taxon-name-part taxon-name-part-type="species" reg="subcrenatum">subcrenatum</tp:taxon-name-part></tp:taxon-name></italic> is distributed in China and Vietnam. It grows as an epiphyte on tree trunks or occurs on rocks by stream-sides in the evergreen broad-leaved forests of limestone areas (Fig. <xref ref-type="fig" rid="F5">5A</xref>).</p></tp:treatment-sec><tp:treatment-sec sec-type="material" id="SECID0EUPAG"><title>Additional specimens examined.</title><p><bold>China. Gauangxi</bold>: Jingxi County, Xinjing Village, Bahong, <named-content xmlns:xlink="http://www.w3.org/1999/xlink" content-type="dwc:verbatimCoordinates" xlink:type="simple"><named-content content-type="geo-json" specific-use="{&#34;type&#34;:&#34;Point&#34;,&#34;coordinates&#34;:[106.506814,23.118211]}" id="NCID0E6PAG" xlink:type="simple">23°07'05.56"N, 106°30'24.53"E</named-content></named-content>, 31 Oct 2010, <italic>L.B.Zhang, H.He &amp; Y.Wang 5492</italic> (MO!); Nandan County, Mangchang Village, Lala, <named-content xmlns:xlink="http://www.w3.org/1999/xlink" content-type="dwc:verbatimCoordinates" xlink:type="simple"><named-content content-type="geo-json" specific-use="{&#34;type&#34;:&#34;Point&#34;,&#34;coordinates&#34;:[107.387850,25.173589]}" id="NCID0EJQAG" xlink:type="simple">25°10'24.92"N, 107°23'16.26"E</named-content></named-content>, 12 Oct 2010, <italic>L.B.Zhang, H.He &amp; Y.Wang 5492</italic> (MO!); <bold>Guizhou</bold>: Libo County, Jialiang Village, 18 Oct 2018, <italic>JSL6678</italic> (CSH!); Libo County, Shuili Xiang, Shangshuizan, on a dry mountain with mixed pine and broad-leaved forest, <named-content xmlns:xlink="http://www.w3.org/1999/xlink" content-type="dwc:verbatimCoordinates" xlink:type="simple"><named-content content-type="geo-json" specific-use="{&#34;type&#34;:&#34;Point&#34;,&#34;coordinates&#34;:[107.796389,25.479444]}" id="NCID0EXQAG" xlink:type="simple">25°28'46"N, 107°47'47"E</named-content></named-content>, 8 Jun 2016, <italic>L.B.Zhang et al.9193</italic> (MO!); Libo County, Wong’ang, Dongduo, elev. 780 m, 16 Sep 2007, <italic>L.B.Zhang 472</italic> (MO!); Guiding County, Houchangbao Xiang, on cliffs by a stream, elev. 1100 m, <named-content xmlns:xlink="http://www.w3.org/1999/xlink" content-type="dwc:verbatimCoordinates" xlink:type="simple"><named-content content-type="geo-json" specific-use="{&#34;type&#34;:&#34;Point&#34;,&#34;coordinates&#34;:[107.210278,26.246389]}" id="NCID0EDRAG" xlink:type="simple">26°14'47"N, 107°12'37"E</named-content></named-content>, 10 Jun 2016, <italic>L.B.Zhang, Y.F.Duan, N.T.Lu &amp; X.Y.Miao 9250</italic> (MO!); <bold>Yunnan</bold>: Xichou County, Fadou Village, Xinjing, elev. 1800 m, 10 Jun 2013, <italic>Y.H.Yan YN250</italic> (CSH-0046594!); the same locality, 9 Jan 1962, <italic>S.G.Wu4222-62</italic> (PE-00912376!); Malipo County, elev. 1100 m, 21 Jan 1940, <italic>C.W.Wang 86341</italic> (PE-00912378!); Xiajinchang Village, Huangjinyin, elev. 1416 m, <named-content xmlns:xlink="http://www.w3.org/1999/xlink" content-type="dwc:verbatimCoordinates" xlink:type="simple"><named-content content-type="geo-json" specific-use="{&#34;type&#34;:&#34;Point&#34;,&#34;coordinates&#34;:[104.853097,22.124692]}" id="NCID0EVRAG" xlink:type="simple">22°07'28.89"N, 104°51'11.15"E</named-content></named-content>, 29 Oct 2015, Fan 13883 (SYS!); the same locality, 29 Oct 2015, Fan 13884 (SYS!); the same locality, 11 Dec 2015, the same locality, <italic>Xu TTJ-YN-031</italic> (SYS!); 11 Dec 2015, <italic>Xu TTJ-YN-032</italic> (SYS!); Tianbao County, Tianbao Village, Bajiaoping, elev. 1135 m, <named-content xmlns:xlink="http://www.w3.org/1999/xlink" content-type="dwc:verbatimCoordinates" xlink:type="simple"><named-content content-type="geo-json" specific-use="{&#34;type&#34;:&#34;Point&#34;,&#34;coordinates&#34;:[104.846725,22.977678]}" id="NCID0EBSAG" xlink:type="simple">22°58.6607'N, 104°50.8035'E</named-content></named-content>, 30 Oct 2015, Fan 13884 (SYS!); Maguan County, Bazhai, Lvditang, 7 Apr 2017, <italic>X.C.Zhang et al. 8219</italic> (PE-02236348).</p><fig id="F5" position="float" orientation="portrait"><object-id xmlns:xlink="http://www.w3.org/1999/xlink" content-type="doi" xlink:type="simple">10.3897/phytokeys.172.62511.figure5</object-id><object-id xmlns:xlink="http://www.w3.org/1999/xlink" content-type="arpha" xlink:type="simple">4B33A91A-DF7F-5C40-851D-3B4DF3885FB6</object-id><label>Figure 5.</label><caption><p><italic><tp:taxon-name><tp:taxon-name-part taxon-name-part-type="genus" reg="Asplenium">Asplenium</tp:taxon-name-part> <tp:taxon-name-part taxon-name-part-type="species" reg="subcrenatum">subcrenatum</tp:taxon-name-part></tp:taxon-name></italic><bold>A</bold> Habitat and habit <bold>B</bold> Portion of lamina showing abaxial view of pinna <bold>C</bold> Abaxial view of pinna showing the serrate to coarsely dentate margin <bold>D</bold> Adaxial view of upper portion of lamina <bold>E</bold> Lower portion of stipes showing the reddish-brown scales.</p></caption><graphic xmlns:xlink="http://www.w3.org/1999/xlink" xlink:href="phytokeys-172-075-g005.jpg" position="float" orientation="portrait" xlink:type="simple" id="oo_509070.jpg"><uri content-type="original_file" xlink:type="simple">https://binary.pensoft.net/fig/509070</uri></graphic></fig><p><bold>Vietnam. Ha Giang</bold>: Yen Minh District, Lao Va Chai Municipality, vicinities of Chi Sang Village, elev. 1450 m, <named-content xmlns:xlink="http://www.w3.org/1999/xlink" content-type="dwc:verbatimCoordinates" xlink:type="simple"><named-content content-type="geo-json" specific-use="{&#34;type&#34;:&#34;Point&#34;,&#34;coordinates&#34;:[105.073611,23.105556]}" id="NCID0ERTAG" xlink:type="simple">23°06'20"N, 105°04'25"E</named-content></named-content>, 09 Dec 2005, <italic>Averyanov, Leonid V. HAL8420</italic> (MO-3136047!); Vi Xuyen District, Tung Ba Community, Khau Ca Nature Reserve, Hom Mountain, elev. 900 m, 13 Dec 2013, <italic>L.B.Zhang, L.Zhang &amp; L.T.Ngan 6966</italic> (MO!); Quan Ba District, Nghia Thuan Community, Bat Dai Son Nature Reserve, 10 Dec 2013, <italic>L.B.Zhang, L.Zhang &amp; L.T.Ngan 6882</italic> (MO!).</p></tp:treatment-sec><tp:treatment-sec sec-type="notes" id="SECID0E3TAG"><title>Note.</title><p>Just like <italic><tp:taxon-name><tp:taxon-name-part taxon-name-part-type="genus" reg="Asplenium">Asplenium</tp:taxon-name-part> <tp:taxon-name-part taxon-name-part-type="species" reg="alatulum">alatulum</tp:taxon-name-part></tp:taxon-name></italic>, a comprehensive taxonomic study of <italic><tp:taxon-name><tp:taxon-name-part taxon-name-part-type="genus" reg="Asplenium">A.</tp:taxon-name-part> <tp:taxon-name-part taxon-name-part-type="species" reg="subcrenatum">subcrenatum</tp:taxon-name-part></tp:taxon-name></italic> was scarce after this species was described. <xref ref-type="bibr" rid="B12">Lin and Viane (2013)</xref> treated it as a synonym of <italic><tp:taxon-name><tp:taxon-name-part taxon-name-part-type="genus" reg="Asplenium">A.</tp:taxon-name-part> <tp:taxon-name-part taxon-name-part-type="species" reg="wrightii">wrightii</tp:taxon-name-part></tp:taxon-name></italic>, based only on macromorphological data. Both our molecular data (<xref ref-type="bibr" rid="B24">Xu et al. 2020</xref>) and micromorphological data in this study (Figs <xref ref-type="fig" rid="F1">1</xref>, <xref ref-type="fig" rid="F2">2</xref>) support the distinction of <italic><tp:taxon-name><tp:taxon-name-part taxon-name-part-type="genus" reg="Asplenium">A.</tp:taxon-name-part> <tp:taxon-name-part taxon-name-part-type="species" reg="subcrenatum">subcrenatum</tp:taxon-name-part></tp:taxon-name></italic>.</p><p><italic><tp:taxon-name><tp:taxon-name-part taxon-name-part-type="genus" reg="Asplenium">Asplenium</tp:taxon-name-part> <tp:taxon-name-part taxon-name-part-type="species" reg="subcrenatum">subcrenatum</tp:taxon-name-part></tp:taxon-name></italic> is different from <italic><tp:taxon-name><tp:taxon-name-part taxon-name-part-type="genus" reg="Asplenium">A.</tp:taxon-name-part> <tp:taxon-name-part taxon-name-part-type="species" reg="wrightii">wrightii</tp:taxon-name-part></tp:taxon-name></italic> in having its stipe and rachis covered with reddish-brown scales (Fig. <xref ref-type="fig" rid="F2">2B, E, H</xref>) (vs. brown to dark brown scales, Fig. <xref ref-type="fig" rid="F2">2A, D, G</xref>), scale margins nearly entire (vs. glandular margins or long-fibrillose) and pinna margins almost entire to crenate-sinuate (vs. serrate to coarsely dentate). Meanwhile, the perispores of <italic><tp:taxon-name><tp:taxon-name-part taxon-name-part-type="genus" reg="Asplenium">A.</tp:taxon-name-part> <tp:taxon-name-part taxon-name-part-type="species" reg="subcrenatum">subcrenatum</tp:taxon-name-part></tp:taxon-name></italic> are different from those of <italic><tp:taxon-name><tp:taxon-name-part taxon-name-part-type="genus" reg="Asplenium">A.</tp:taxon-name-part> <tp:taxon-name-part taxon-name-part-type="species" reg="wrightii">wrightii</tp:taxon-name-part></tp:taxon-name></italic>. The folds of <italic><tp:taxon-name><tp:taxon-name-part taxon-name-part-type="genus" reg="Asplenium">A.</tp:taxon-name-part> <tp:taxon-name-part taxon-name-part-type="species" reg="subcrenatum">subcrenatum</tp:taxon-name-part></tp:taxon-name></italic> are cristato-alate and areolofenestrate and the margins of the folds are echinulate, while the folds of <italic><tp:taxon-name><tp:taxon-name-part taxon-name-part-type="genus" reg="Asplenium">A.</tp:taxon-name-part> <tp:taxon-name-part taxon-name-part-type="species" reg="wrightii">wrightii</tp:taxon-name-part></tp:taxon-name></italic> are cristato-alate and imperforate and the margins of the folds are echinulate or approximately laevigate.</p><p>Geographically, <italic><tp:taxon-name><tp:taxon-name-part taxon-name-part-type="genus" reg="Asplenium">Asplenium</tp:taxon-name-part> <tp:taxon-name-part taxon-name-part-type="species" reg="subcrenatum">subcrenatum</tp:taxon-name-part></tp:taxon-name></italic> was only known from the type locality Malipo County and Yanshan County, southern Yunnan, China (<xref ref-type="bibr" rid="B23">Wu 1999</xref>). Our study, based on specimen investigations and the field survey, shows that this species is mainly distributed in limestone areas of south-western China and northern Vietnam, while <italic><tp:taxon-name><tp:taxon-name-part taxon-name-part-type="genus" reg="Asplenium">A.</tp:taxon-name-part> <tp:taxon-name-part taxon-name-part-type="species" reg="wrightii">wrightii</tp:taxon-name-part></tp:taxon-name></italic> is widely distributed in acidic soils in southern China and Japan and it might occur in Korea.</p></tp:treatment-sec><tp:treatment-sec><!--Section generated to contain objects referenced in tp:taxon-treatment.--><fig id="F3" position="float" orientation="portrait"><object-id xmlns:xlink="http://www.w3.org/1999/xlink" content-type="doi" xlink:type="simple">10.3897/phytokeys.172.62511.figure3</object-id><object-id xmlns:xlink="http://www.w3.org/1999/xlink" content-type="arpha" xlink:type="simple">1B011E83-4D4F-55BA-8943-3530844336F0</object-id><label>Figure 3.</label><caption><p>Type of <italic><tp:taxon-name><tp:taxon-name-part taxon-name-part-type="genus" reg="Asplenium">Asplenium</tp:taxon-name-part> <tp:taxon-name-part taxon-name-part-type="species" reg="alatulum">alatulum</tp:taxon-name-part></tp:taxon-name></italic> Ching (<bold>A</bold> barcode PE00059412), <italic><tp:taxon-name><tp:taxon-name-part taxon-name-part-type="genus" reg="Asplenium">A.</tp:taxon-name-part> <tp:taxon-name-part taxon-name-part-type="species" reg="subcrenatum">subcrenatum</tp:taxon-name-part></tp:taxon-name></italic> Ching ex S.H.Wu (<bold>B</bold> barcode PE00059494), <italic><tp:taxon-name><tp:taxon-name-part taxon-name-part-type="genus" reg="Asplenium">A.</tp:taxon-name-part> <tp:taxon-name-part taxon-name-part-type="species" reg="wrightii">wrightii</tp:taxon-name-part></tp:taxon-name></italic> Eaton ex Hooker (<bold>C</bold> barcode NY00128031) and isotype of <italic><tp:taxon-name><tp:taxon-name-part taxon-name-part-type="genus" reg="Asplenium">A.</tp:taxon-name-part> <tp:taxon-name-part taxon-name-part-type="species" reg="wrightii">wrightii</tp:taxon-name-part></tp:taxon-name></italic> GH (<bold>D</bold> barcode GH00020612).</p></caption><graphic xmlns:xlink="http://www.w3.org/1999/xlink" xlink:href="phytokeys-172-075-g003.jpg" position="float" orientation="portrait" xlink:type="simple" id="oo_509068.jpg"><uri content-type="original_file" xlink:type="simple">https://binary.pensoft.net/fig/509068</uri></graphic></fig><fig id="F2" position="float" orientation="portrait"><object-id xmlns:xlink="http://www.w3.org/1999/xlink" content-type="doi" xlink:type="simple">10.3897/phytokeys.172.62511.figure2</object-id><object-id xmlns:xlink="http://www.w3.org/1999/xlink" content-type="arpha" xlink:type="simple">94CA0F4C-4213-5B27-9277-5E299A9ACAB3</object-id><label>Figure 2.</label><caption><p>Scales of <italic><tp:taxon-name><tp:taxon-name-part taxon-name-part-type="genus" reg="Asplenium">A.</tp:taxon-name-part> <tp:taxon-name-part taxon-name-part-type="species" reg="alatulum">alatulum</tp:taxon-name-part></tp:taxon-name></italic>, <italic><tp:taxon-name><tp:taxon-name-part taxon-name-part-type="genus" reg="Asplenium">A.</tp:taxon-name-part> <tp:taxon-name-part taxon-name-part-type="species" reg="subcrenatum">subcrenatum</tp:taxon-name-part></tp:taxon-name></italic> and <italic><tp:taxon-name><tp:taxon-name-part taxon-name-part-type="genus" reg="Asplenium">A.</tp:taxon-name-part> <tp:taxon-name-part taxon-name-part-type="species" reg="wrightii">wrightii</tp:taxon-name-part></tp:taxon-name></italic>. <bold>A, D, G</bold><italic><tp:taxon-name><tp:taxon-name-part taxon-name-part-type="genus" reg="Asplenium">A.</tp:taxon-name-part> <tp:taxon-name-part taxon-name-part-type="species" reg="wrightii">wrightii</tp:taxon-name-part></tp:taxon-name></italic><bold>B, E, H</bold><italic><tp:taxon-name><tp:taxon-name-part taxon-name-part-type="genus" reg="Asplenium">A.</tp:taxon-name-part> <tp:taxon-name-part taxon-name-part-type="species" reg="subcrenatum">subcrenatum</tp:taxon-name-part></tp:taxon-name></italic><bold>C, F, I</bold><italic><tp:taxon-name><tp:taxon-name-part taxon-name-part-type="genus" reg="Asplenium">A.</tp:taxon-name-part> <tp:taxon-name-part taxon-name-part-type="species" reg="alatulum">alatulum</tp:taxon-name-part></tp:taxon-name></italic>.</p></caption><graphic xmlns:xlink="http://www.w3.org/1999/xlink" xlink:href="phytokeys-172-075-g002.jpg" position="float" orientation="portrait" xlink:type="simple" id="oo_509067.jpg"><uri content-type="original_file" xlink:type="simple">https://binary.pensoft.net/fig/509067</uri></graphic></fig><fig id="F1" position="float" orientation="portrait"><object-id xmlns:xlink="http://www.w3.org/1999/xlink" content-type="doi" xlink:type="simple">10.3897/phytokeys.172.62511.figure1</object-id><object-id xmlns:xlink="http://www.w3.org/1999/xlink" content-type="arpha" xlink:type="simple">719D2239-39E6-57B3-ABC5-7A3B07A5ABD7</object-id><label>Figure 1.</label><caption><p>Scanning electron micrographs of spore and stomata of <italic><tp:taxon-name><tp:taxon-name-part taxon-name-part-type="genus" reg="Asplenium">A.</tp:taxon-name-part> <tp:taxon-name-part taxon-name-part-type="species" reg="alatulum">alatulum</tp:taxon-name-part></tp:taxon-name></italic>, <italic><tp:taxon-name><tp:taxon-name-part taxon-name-part-type="genus" reg="Asplenium">A.</tp:taxon-name-part> <tp:taxon-name-part taxon-name-part-type="species" reg="subcrenatum">subcrenatum</tp:taxon-name-part></tp:taxon-name></italic> and <italic><tp:taxon-name><tp:taxon-name-part taxon-name-part-type="genus" reg="Asplenium">A.</tp:taxon-name-part> <tp:taxon-name-part taxon-name-part-type="species" reg="wrightii">wrightii</tp:taxon-name-part></tp:taxon-name></italic><bold>A–F</bold><italic><tp:taxon-name><tp:taxon-name-part taxon-name-part-type="genus" reg="Asplenium">A.</tp:taxon-name-part> <tp:taxon-name-part taxon-name-part-type="species" reg="wrightii">wrightii</tp:taxon-name-part></tp:taxon-name></italic><bold>G–I</bold><italic><tp:taxon-name><tp:taxon-name-part taxon-name-part-type="genus" reg="Asplenium">A.</tp:taxon-name-part> <tp:taxon-name-part taxon-name-part-type="species" reg="subcrenatum">subcrenatum</tp:taxon-name-part></tp:taxon-name></italic><bold>J–L</bold><italic><tp:taxon-name><tp:taxon-name-part taxon-name-part-type="genus" reg="Asplenium">A.</tp:taxon-name-part> <tp:taxon-name-part taxon-name-part-type="species" reg="alatulum">alatulum</tp:taxon-name-part></tp:taxon-name></italic>.</p></caption><graphic xmlns:xlink="http://www.w3.org/1999/xlink" xlink:href="phytokeys-172-075-g001.jpg" position="float" orientation="portrait" xlink:type="simple" id="oo_509066.jpg"><uri content-type="original_file" xlink:type="simple">https://binary.pensoft.net/fig/509066</uri></graphic></fig></tp:treatment-sec><ref-list><ref id="B12"><mixed-citation xmlns:xlink="http://www.w3.org/1999/xlink" xlink:type="simple"><person-group><name name-style="western"><surname>Lin</surname><given-names>YX</given-names></name><name name-style="western"><surname>Viane</surname><given-names>R</given-names></name></person-group> (<year>2013</year>) <article-title><tp:taxon-name><tp:taxon-name-part taxon-name-part-type="family">Aspleniaceae</tp:taxon-name-part></tp:taxon-name>.</article-title> In: <person-group><name name-style="western"><surname>Wu</surname><given-names>ZY</given-names></name><name name-style="western"><surname>Raven</surname><given-names>PH</given-names></name><name name-style="western"><surname>Hong</surname><given-names>DY</given-names></name></person-group> (<role>Eds</role>) <issue-title>Flora of China (Vol.</issue-title><source>2–3). Science Press, Beijing &amp; Missouri Botanical Garden Press, St. Louis</source>, <fpage>267</fpage>–<lpage>316</lpage>.</mixed-citation></ref><ref id="B24"><mixed-citation xmlns:xlink="http://www.w3.org/1999/xlink" xlink:type="simple"><person-group><name name-style="western"><surname>Xu</surname><given-names>KW</given-names></name><name name-style="western"><surname>Zhang</surname><given-names>L</given-names></name><name name-style="western"><surname>Rothfels</surname><given-names>CJ</given-names></name><name name-style="western"><surname>Smith</surname><given-names>AR</given-names></name><name name-style="western"><surname>Viane</surname><given-names>R</given-names></name><name name-style="western"><surname>Lorence</surname><given-names>D</given-names></name><name name-style="western"><surname>Wood</surname><given-names>KR</given-names></name><name name-style="western"><surname>Chen</surname><given-names>CW</given-names></name><name name-style="western"><surname>Knapp</surname><given-names>R</given-names></name><name name-style="western"><surname>Zhou</surname><given-names>L</given-names></name><name name-style="western"><surname>Lu</surname><given-names>NT</given-names></name><name name-style="western"><surname>Zhou</surname><given-names>X-M</given-names></name><name name-style="western"><surname>Wei</surname><given-names>H-J</given-names></name><name name-style="western"><surname>Fan</surname><given-names>Q</given-names></name><name name-style="western"><surname>Chen</surname><given-names>S-F</given-names></name><name name-style="western"><surname>Cicuzza</surname><given-names>D</given-names></name><name name-style="western"><surname>Gao</surname><given-names>X-F</given-names></name><name name-style="western"><surname>Liao</surname><given-names>W-B</given-names></name><name name-style="western"><surname>Zhang</surname><given-names>L-B</given-names></name></person-group> (<year>2020</year>) <article-title>A global plastid phylogeny of the fern genus <italic><tp:taxon-name><tp:taxon-name-part taxon-name-part-type="genus">Asplenium</tp:taxon-name-part></tp:taxon-name></italic> (<tp:taxon-name><tp:taxon-name-part taxon-name-part-type="family">Aspleniaceae</tp:taxon-name-part></tp:taxon-name>).</article-title><source>Cladistics</source><volume>36</volume>(<issue>1</issue>): <fpage>22</fpage>–<lpage>71</lpage>. <ext-link xlink:type="simple" ext-link-type="doi" xlink:href="10.1111/cla.12384">https://doi.org/10.1111/cla.12384</ext-link></mixed-citation></ref><ref id="B23"><mixed-citation xmlns:xlink="http://www.w3.org/1999/xlink" xlink:type="simple"><person-group><name name-style="western"><surname>Wu</surname><given-names>SH</given-names></name></person-group> (<year>1999</year>) <article-title><tp:taxon-name><tp:taxon-name-part taxon-name-part-type="family">Aspleniaceae</tp:taxon-name-part></tp:taxon-name>.</article-title> In: <person-group><name name-style="western"><surname>Wu</surname><given-names>ZY</given-names></name></person-group> (<role>Ed.</role>) <issue-title>Flora Reipublicae Popularis Sinicae (Vol.</issue-title><source>6). Science Press, Beijing</source>, <fpage>3</fpage>–<lpage>127</lpage>.</mixed-citation></ref></ref-list></tp:taxon-treatment>
