# Supplementary material for: Taxonomic revision of the Asplenium wrightii complex (Aspleniaceae) with reinstatement of A. alatulum and A. subcrenatum
Source: PhytoKeys. 2021 Feb 12;172:75–91. doi: 10.3897/phytokeys.172.62511 (PMC7895818; doi:10.3897/phytokeys.172.62511)
Supplement: XML Treatment for Asplenium wrightii [file phytokeys.172.62511-treatment3.xml]

<!DOCTYPE tp:taxon-treatment
  PUBLIC "-//TaxonX//DTD Taxonomic Treatment Publishing DTD v0 20100105//EN" "tax-treatment-NSO.dtd">
<tp:taxon-treatment xmlns:tp="http://www.plazi.org/taxpub"><tp:treatment-meta><kwd-group><label>Taxon classification</label><kwd><named-content xmlns:xlink="http://www.w3.org/1999/xlink" content-type="kingdom">Plantae</named-content></kwd><kwd><named-content xmlns:xlink="http://www.w3.org/1999/xlink" content-type="order">Polypodiales</named-content></kwd><kwd><named-content xmlns:xlink="http://www.w3.org/1999/xlink" content-type="family">Aspleniaceae</named-content></kwd></kwd-group><mixed-citation publication-type="journal"><person-group><name><surname>Xu</surname><given-names>Ke-Wang</given-names></name><name><surname>Wang</surname><given-names>Lu-Lu</given-names></name><name><surname>Zhang</surname><given-names>Li-Bing</given-names></name></person-group><article-title>Taxonomic revision of the <italic><tp:taxon-name><tp:taxon-name-part taxon-name-part-type="genus" reg="Asplenium">Asplenium</tp:taxon-name-part> <tp:taxon-name-part taxon-name-part-type="species" reg="wrightii">wrightii</tp:taxon-name-part></tp:taxon-name></italic> complex (<tp:taxon-name><tp:taxon-name-part taxon-name-part-type="family">Aspleniaceae</tp:taxon-name-part></tp:taxon-name>) with reinstatement of <italic><tp:taxon-name><tp:taxon-name-part taxon-name-part-type="genus" reg="Asplenium">A.</tp:taxon-name-part> <tp:taxon-name-part taxon-name-part-type="species" reg="alatulum">alatulum</tp:taxon-name-part></tp:taxon-name></italic> and <italic><tp:taxon-name><tp:taxon-name-part taxon-name-part-type="genus" reg="Asplenium">A.</tp:taxon-name-part> <tp:taxon-name-part taxon-name-part-type="species" reg="subcrenatum">subcrenatum</tp:taxon-name-part></tp:taxon-name></italic></article-title><source>PhytoKeys</source><day>12</day><month>2</month><year>2021</year><volume>172</volume><fpage>75</fpage><lpage>91</lpage><pub-id pub-id-type="doi">10.3897/phytokeys.172.62511</pub-id></mixed-citation></tp:treatment-meta><tp:nomenclature><tp:taxon-name><object-id xmlns:xlink="http://www.w3.org/1999/xlink" content-type="arpha" xlink:type="simple">2F8AFE4E-FBFB-5A10-87EF-EB580AFE2515</object-id>
              <tp:taxon-name-part taxon-name-part-type="genus" reg="Asplenium">Asplenium</tp:taxon-name-part>
              <tp:taxon-name-part taxon-name-part-type="species" reg="wrightii">wrightii</tp:taxon-name-part>
            </tp:taxon-name><tp:taxon-authority>Eaton ex Hooker, Sp. Fil. 3: 113. pl. 182. 1860.</tp:taxon-authority><tp:nomenclature-citation-list><tp:nomenclature-citation><tp:taxon-name>
                  <tp:taxon-name-part taxon-name-part-type="genus" reg="Asplenium">Asplenium</tp:taxon-name-part> <tp:taxon-name-part taxon-name-part-type="species" reg="duplicatoserratum">duplicatoserratum</tp:taxon-name-part></tp:taxon-name><comment>Ching ex S.H. Wu, Bull. Bot. Res., Harbin 9(2): 86, f. 4. 1989.</comment></tp:nomenclature-citation><tp:nomenclature-citation><tp:taxon-name>
                  <tp:taxon-name-part taxon-name-part-type="genus" reg="Asplenium">Asplenium</tp:taxon-name-part> <tp:taxon-name-part taxon-name-part-type="species" reg="fujianense">fujianense</tp:taxon-name-part></tp:taxon-name><comment>Ching ex S.H. Wu, Bull. Bot. Res., Harbin 9(2): 21, 88–89, f. 7. 1989.</comment></tp:nomenclature-citation><tp:nomenclature-citation><tp:taxon-name>
                  <tp:taxon-name-part taxon-name-part-type="genus" reg="Asplenium">Asplenium</tp:taxon-name-part> <tp:taxon-name-part taxon-name-part-type="species" reg="laui">laui</tp:taxon-name-part></tp:taxon-name><comment>Ching, Acta Phytotax. Sin. 9(4): 360–361. 1964.</comment></tp:nomenclature-citation><tp:nomenclature-citation><tp:taxon-name>
                  <tp:taxon-name-part taxon-name-part-type="genus" reg="Asplenium">Asplenium</tp:taxon-name-part> <tp:taxon-name-part taxon-name-part-type="species" reg="neomultijugum">neomultijugum</tp:taxon-name-part></tp:taxon-name><comment>Ching ex S. H. Wu, Bull. Bot. Res. 9 (2): 21, f. 6. 1989.</comment></tp:nomenclature-citation><tp:nomenclature-citation><tp:taxon-name>
                  <tp:taxon-name-part taxon-name-part-type="genus" reg="Asplenium">Asplenium</tp:taxon-name-part> <tp:taxon-name-part taxon-name-part-type="species" reg="pseudowrightii">pseudowrightii</tp:taxon-name-part></tp:taxon-name><comment>Ching, Acta Phytotax. Sin. 9(4): 360. 1964.</comment></tp:nomenclature-citation><tp:nomenclature-citation><tp:taxon-name>
                  <tp:taxon-name-part taxon-name-part-type="genus" reg="Asplenium">Asplenium</tp:taxon-name-part> <tp:taxon-name-part taxon-name-part-type="species" reg="serratissimum">serratissimum</tp:taxon-name-part></tp:taxon-name><comment>Ching, Bull. Bot. Res., Harbin 9(2): 87. 1989.</comment></tp:nomenclature-citation><tp:nomenclature-citation><tp:taxon-name>
                  <tp:taxon-name-part taxon-name-part-type="genus" reg="Asplenium">Asplenium</tp:taxon-name-part> <tp:taxon-name-part taxon-name-part-type="species" reg="taiwanense">taiwanense</tp:taxon-name-part></tp:taxon-name><comment>Ching ex S.H. Wu, Bull. Bot. Res., Harbin 9(2): 85–86, f. 3. 1989.</comment></tp:nomenclature-citation><tp:nomenclature-citation><tp:taxon-name>
                  <tp:taxon-name-part taxon-name-part-type="genus" reg="Asplenium">Asplenium</tp:taxon-name-part> <tp:taxon-name-part taxon-name-part-type="species" reg="wrightioides">wrightioides</tp:taxon-name-part></tp:taxon-name><comment>Christ, Bull. Acad. Int. Géogr. Bot. 11(153–154): 238–239. 1902.</comment></tp:nomenclature-citation></tp:nomenclature-citation-list></tp:nomenclature><tp:treatment-sec sec-type="material" id="SECID0EK4AG"><title>Type.</title><p>Japan. <bold>Kagoshima</bold>: Ryukyu Islands, 1853–1856, <italic>C. Wright, #s.n.</italic> (holotype: NY (NY-00128031 [image!], isotype: GH (GH00020612 [image!])). Fig. <xref ref-type="fig" rid="F3">3C, D</xref>.</p></tp:treatment-sec><tp:treatment-sec sec-type="description" id="SECID0EY4AG"><title>Description.</title><p>Plants 35–70(–100) cm tall. Rhizome erect, short, scaly; scales brown to dark brown, lanceolate-triangular, 5–12 × 0.6–1.2 mm, denticulate glandular margin or long fibrillose. Fronds tufted; stipe greyish-green to brown, (18–)23–29(–31) cm, base densely scaly, scales brown, lanceolate to linear-lanceolate, (4.6–)6.1–7.8(–8.8) mm long, with multicellular hairs, subglabrous towards apex; lamina ovate-lanceolate to lanceolate, (19–)39–70(–88) × (9–)17–27(–35) cm, base truncate, apex acute, 1-pinnate; pinnae (12–)17–25(–34) pairs, basal pinnae subopposite, others alternate, at an angle of ca. 50°–60° to rachis, with stalks (2–)4–8 mm, lower pinnae slightly reduced, suprabasal pinnae narrowly oval-lanceolate and often falcate, (6–)9.1–13(–20) × (0.9–)1.2–1.8(–2.5) cm, base asymmetrical, acroscopic side truncate at an angle of (40°–)55°–75°(–85°) to costa and often auriculate, basiscopic side cuneate, at an angle of (20°–)30°–40°(–60°), becoming decurrent on rachis in central part of lamina, margin serrate to coarsely dentate, apex acuminate. Veins (1 or)2-forked, with terminal hydathode (Fig. <xref ref-type="fig" rid="F6">6B, C, D</xref>). Fronds papery, green to brownish-green when dry, subglabrous; rachis dull green to reddish-brown, terete abaxially, winged towards apex. Sori linear, (3–)6–10(–12) mm, on acroscopic veinlets, medial (Fig. <xref ref-type="fig" rid="F6">6B, C</xref>); indusia brown, linear, papery, opening towards costa, persistent. Spores with average exospore length 32–45 μm, perispore cristato-alate.</p></tp:treatment-sec><tp:treatment-sec sec-type="distribution" id="SECID0EG5AG"><title>Distribution and habitat.</title><p><italic><tp:taxon-name><tp:taxon-name-part taxon-name-part-type="genus" reg="Asplenium">Asplenium</tp:taxon-name-part> <tp:taxon-name-part taxon-name-part-type="species" reg="wrightii">wrightii</tp:taxon-name-part></tp:taxon-name></italic> is commonly distributed in China and Japan and it might occur in Korea. This species is found in damp valleys under evergreen broad-leaved forests where it grows as a lithophyte by streams (Fig. <xref ref-type="fig" rid="F6">6A</xref>).</p></tp:treatment-sec><tp:treatment-sec sec-type="material" id="SECID0E25AG"><title>Additional specimens examined.</title><p><bold>China. Anhui</bold>: Qimen County, Xifengsi, Nov. 1957, <italic>M.B.Deng 5308</italic> (HZ-028581); Jing County, Dingxi Village, Suhong, 22 Sep 1959, <italic>0431</italic> (NA-S00153661); Tongling County, Xiaokeng, Jun 1985, <italic>X.L.Liu 85053</italic> (HUST-00008926); <bold>Chongqing</bold>: Pengshui County, Hanjia Village, elev. 370 m, <named-content xmlns:xlink="http://www.w3.org/1999/xlink" content-type="dwc:verbatimCoordinates" xlink:type="simple"><named-content content-type="geo-json" specific-use="{&#34;type&#34;:&#34;Point&#34;,&#34;coordinates&#34;:[108.305306,29.454994]}" id="NCID0EO6AG" xlink:type="simple">29°25'137.98"N, 108°18'19.1"E</named-content></named-content>, 16 Oct 2012, <italic>Pengshui expedition 500243-003-167</italic> (IMC-0003680); Yangshan County, Nanling Nature Reserve, Xinerkeng, 29 Sep 2007, <italic>X.L.Zhou &amp; H.F.Chen 785</italic> (HUST-00008767); <bold>Fujian</bold>: 22 Jul 2015, <italic>ZXL05538</italic> (CSH-0101629); 10 Apr 2014, <italic>H.Shang &amp; Y.F.Gu SG134</italic> (CSH-0034578); Wuyishan, elev. 750 m, 15 Aug 2011, <italic>X.F.Zeng 11215</italic> (CZH-0006554); Zhaoan County, Wushan, 12 Apr 2015, <italic>X.F.Zeng ZXF20041</italic> (CZH-0012412); Nanping City, Mangdangshan, 17 Feb 1999, <italic>G.S.He 9643</italic> (PE-00913318); Jianning County, 20 Nov 1977, <italic>Z.Y.Li 10619</italic> (PE-0913321); Jiangle County, Longxishan, 27 May 1991, <italic>Longxishan expedition 0359</italic> (PE-01555190); <bold>Guangxi</bold>: Lingyun County, Yuhong Village, Donglan, elev. 1303 m, <named-content xmlns:xlink="http://www.w3.org/1999/xlink" content-type="dwc:verbatimCoordinates" xlink:type="simple"><named-content content-type="geo-json" specific-use="{&#34;type&#34;:&#34;Point&#34;,&#34;coordinates&#34;:[106.484214,24.403664]}" id="NCID0EMABG" xlink:type="simple">24°24'13.19"N, 106°29'03.17"E</named-content></named-content>, 16 Aug 2013, <italic>Lingyun expedition 451027130816103</italic> (GXMG-0117634); Longshen County, Heping Village, elev. 615 m, <named-content xmlns:xlink="http://www.w3.org/1999/xlink" content-type="dwc:verbatimCoordinates" xlink:type="simple"><named-content content-type="geo-json" specific-use="{&#34;type&#34;:&#34;Point&#34;,&#34;coordinates&#34;:[110.056222,25.686694]}" id="NCID0EWABG" xlink:type="simple">25°41'12.10"N, 110°03'22.40"E</named-content></named-content>, 6 Mar 2013, <italic>Longshen expedition 450328130306038LY</italic> (IBK-00362003); Xingan County, Maoershan, 5 Oct 2007, <italic>L.Wu &amp; X.X.Xu 1042</italic> (HUST-00019436); Sanjiangdongzu County, Sanxingpo, Dudong Village, elev. 700 m, 18 Dec 2007, <italic>X.X.Xu &amp; L.C.Qin 255</italic> (HUST-00011550); <bold>Guangdong</bold>: Heping County, Daba Village, Dafukeng, 2 Jan 2007, <italic>C.M.Tan et al. Y06630</italic> (HUST-00004651); Lechang County, 23 Nov 1931, <italic>Z.Huang 31490</italic> (IBK-00035278); the same locality, 21 Jun 1942, <italic>S.Q.Chen1611</italic> (IBK-00035299); Boluo County, Luofushan, 18 Aug 1930, <italic>N.Q.Chen 41631</italic> (IBK-00035279); Xinyi, 13 Aug 1931, <italic>Z.Huang 31164</italic> (IBK-00035285); Dawuling, 4 Aug 2003, Y.H.Yue et al. 1568 (PE-01784537); 21 Mar 1931, <italic>Z.Huang 31756</italic> (PE-00913341); Ruyuan, Daxiagu, 2 Aug 2005, <italic>B.R.Liu 05100</italic> (PE-01785865); Yingde, Shimentai Nature Reserve, Oct 2001, <italic>Y.H.Yue &amp; F.W.Xing 13265</italic> (PE-01784538); Mei County, Jiaying, 4 Aug 1932, Tsang,<italic>W.T. 21466</italic> (PE-00913338); <bold>Guizhou</bold>: Yongshun County, Xiaoxi Village, elev. 621 m, <named-content xmlns:xlink="http://www.w3.org/1999/xlink" content-type="dwc:verbatimCoordinates" xlink:type="simple"><named-content content-type="geo-json" specific-use="{&#34;type&#34;:&#34;Point&#34;,&#34;coordinates&#34;:[110.419722,29.372528]}" id="NCID0E1BBG" xlink:type="simple">28°82'21.10"N, 110°25'11.00"E</named-content></named-content>, 14 Jan 2014, <italic>D.G.Zhang zdg9949</italic> (JIU-04159); Liping County, Pingjia, elev. 670 m, 16 Dec 2007, <italic>X.X.Xu &amp; L.C.Qin 349</italic> (HUST-00011558); Libo County, Maolan Nature Reserve, 25 Apr 2015; <italic>X.C.Zhang 7259</italic> (PE-02051530); Shiqian County, Qiangyang Village, Longdong, 30 Jul 1988, <italic>Wulingshan expedition 2355</italic> (PE-01557785); Jiangkou County, 30 Aug 1986, <italic>B.Bartholomew et al. 595</italic> (PE-00913309); Jianhe County, Nanjiaqu, 30 Apr 1992, <italic>F.Wang 651</italic> (HGAS-055247); Jinping County, Gaodengpo, 27 Nov 1991, <italic>fern expedition 91474</italic> (HGAS-055248); Rongjiang County, Shuiwei Shuizu Village, 15 Oct 2014, <italic>Wei et al. WYG036</italic> (CSH-0043860); Shibing County, Maohao Village, 30 May 2016, <italic>D.Y.Zhou 522623160530476LY</italic> (GZTM-0066044); Danzhai County, 18 Oct 2012, <italic>Hou GZDZ201210180003</italic> (GYBG-0009834); <bold>Hunan</bold>: Sangzhi County, Bamaoxi Village, 21 Oct 2014, <italic>X.L.Zhou et al. ZXL09673</italic> (CSH-0045103); Baojing County, Baiyunshan Nature Reserve, elev. 397 m, <named-content xmlns:xlink="http://www.w3.org/1999/xlink" content-type="dwc:verbatimCoordinates" xlink:type="simple"><named-content content-type="geo-json" specific-use="{&#34;type&#34;:&#34;Point&#34;,&#34;coordinates&#34;:[109.286483,28.631083]}" id="NCID0E1CBG" xlink:type="simple">28°37'51.90"N, 109°17'11.34"E</named-content></named-content>, 11 Aug 2012, <italic>X.J.Su. &amp; H.B.Liu 433125D00030810086</italic> (JIU-06613); Yongshun County, Xiaoxi, Daping, 12 Sep. 2009, <italic>L.Xu 090912005</italic> (JIU-02238); Dongzu County, Pingyang Village, Yangdongtan, elev. 300 m, 10–15 Jan 2008, <italic>L.C.Qing &amp; H.B.Ouyang 1080</italic> (HUST-00012147); Shangyan, Sanxingpo, elev. 750 m, 14 Dec 2004, <italic>L.C.Qing. &amp; X.X.Xu 691</italic> (HUST-00011548); Suining County, Huangsang Nature Reserve, elev. 450 m, 10 Jan 2008, <italic>J.M.Xi &amp; Y.B.Qin 07919</italic> (HUST-00012150); Yanling County, Taoyuandong Nature Reserve, Jul 2008, <italic>X.L.Zhou &amp;Z.L.Zhu 2154</italic> (PE-01964123); Rucheng County, Donggangling, Shuinishan, elev. 110 m, 31 Jul 2007, <italic>L.Wu &amp; H.B.Ouyang 88</italic> (HUST-00008785); Pingjiang County, Sicun Village, Wudeng, elev. 500 m, 15 Dec 2007, <italic>L.Wu &amp; S.X.Qi W467</italic> (HUST-00011555); Huaihua County, Bamianshan, 15 Dec 2007, <italic>X.L.Zhou &amp; Y.Q.Yao 1744</italic> (HUST-00011562); <bold>Hubei</bold>: Laifeng County, Dahe Village, Lianghekou, elev. 590 m, 25 Jul 2013, <italic>W.Z.Zhu BLF077</italic> (CCAU-0002976); <bold>Jiangxi</bold>: Xingzi County, Wenquan Village, Xiufeng, 26 Jul 2013, <italic>A.M.Dong 2082</italic> (JJF00010847); Wanzai County, Jiulong Forest Park, elev. 190 m, <named-content xmlns:xlink="http://www.w3.org/1999/xlink" content-type="dwc:verbatimCoordinates" xlink:type="simple"><named-content content-type="geo-json" specific-use="{&#34;type&#34;:&#34;Point&#34;,&#34;coordinates&#34;:[114.513056,28.360556]}" id="NCID0E3DBG" xlink:type="simple">28°21'38"N, 114°30'47"E</named-content></named-content>, 15 Aug 2013, <italic>H.G.Ye &amp; F.Y.Zeng LXP10-2161</italic> (IBSC-0773610); Wuning County, Yuangkou Village, Dongkeng, elev. 400 m, 16 Oct 2012, <italic>J.H.Zhang 2045</italic> (JJF-00010846); Chongyi County, Fengzhou Village, Changlongao, elev. 1000 m, 8 Jul 2007, <italic>L.Y.Wang W.181</italic> (HUST-00008778); Jianggangshan, elev. 800 m, 10 Apr 2004, <italic>Y.H.Yan &amp; J.S.Zhou 3415</italic> (HUST-00001166); <bold>Jiangsu</bold>: Yixing, Longchi, Shuizhushan, 1956, <italic>Liu &amp; Huang 2874</italic> (NAS-00091223); <bold>Sichuan</bold>: Emeishan, 15 Sep 1963, <italic>G.X.Xing &amp; K.Y.Lang 1788</italic> (PE-13307); the same locality, 21 Sep 1979, <italic>Z.R.Wang C122</italic> (PE-96543); Zhulian County, 1 Jun 1978, <italic>X.R.Kong 5204</italic> (CDBI-003584); <bold>Taiwan</bold>: Wulai, Fushan-Hapen, 13 Oct 1984, <italic>Y.Tateishi et al. 20492</italic> (PE-01451621); Takao, 27 Jan 1939, <italic>M.Tagawa 2049</italic> (PE-00913326); <italic>W.Hancock 141</italic> (PE-00913329); Taito, 4 Mar 1940, <italic>M.Tagawa 3168</italic> (PE-00913330); Huanlian County, Changliang, 8 Jun 2001, <italic>T.C.Chen 11303</italic> (PE-01451613); Taibei County, Lujiaokengxi, 28 Jan 2000, <italic>T.C.Chen 10393</italic> (PE-01451614); <bold>Zhejiang</bold>: Tonglu County, Luci, Changzhou, 8 Nov 1989, <italic>L.Hong s.n.</italic> (HZ-028576); Shouchang Zhen, 19 Jun 1959, <italic>Zhejiang expedition 27803</italic> (HZ028578); Taishun County, Liguang, Huangshikeng, 27 Nov 1958, <italic>Anonymous 23818</italic> (HZ-028579); Lishui, Suichang Nature Reserve, elev. 780 m, <named-content xmlns:xlink="http://www.w3.org/1999/xlink" content-type="dwc:verbatimCoordinates" xlink:type="simple"><named-content content-type="geo-json" specific-use="{&#34;type&#34;:&#34;Point&#34;,&#34;coordinates&#34;:[116.419722,25.986389]}" id="NCID0EOFBG" xlink:type="simple">25°59'11"N, 116°25'11"E</named-content></named-content>, 5 Jun 2012, <italic>Q. Tian TQ01773</italic> (CSH-0002430); 25 Nov 2015, <italic>H.J.Wei JSL3466</italic> (CSH-0110219); 29 Jul 1958, <italic>Shan 5578</italic> (PE-00913289);</p><fig id="F6" position="float" orientation="portrait"><object-id xmlns:xlink="http://www.w3.org/1999/xlink" content-type="doi" xlink:type="simple">10.3897/phytokeys.172.62511.figure6</object-id><object-id xmlns:xlink="http://www.w3.org/1999/xlink" content-type="arpha" xlink:type="simple">3F5021EE-F440-5ACA-ABEA-13C6AABFFA0F</object-id><label>Figure 6.</label><caption><p><italic><tp:taxon-name><tp:taxon-name-part taxon-name-part-type="genus" reg="Asplenium">Asplenium</tp:taxon-name-part> <tp:taxon-name-part taxon-name-part-type="species" reg="wrightii">wrightii</tp:taxon-name-part></tp:taxon-name></italic><bold>A</bold> Habitat and habit <bold>B</bold> Abaxial view of upper portion of lamina <bold>C</bold> Abaxial view of pinna showing the almost entire to crenate-sinuate margin <bold>D</bold> Adaxial view of upper portion of lamina <bold>E</bold> Upper portion of rachis showing the lateral wings.</p></caption><graphic xmlns:xlink="http://www.w3.org/1999/xlink" xlink:href="phytokeys-172-075-g006.jpg" position="float" orientation="portrait" xlink:type="simple" id="oo_509071.jpg"><uri content-type="original_file" xlink:type="simple">https://binary.pensoft.net/fig/509071</uri></graphic></fig><p><bold>Japan. Kyushu</bold>: Chikushi-yabakei, Nakagawa-cho, Chikushi-gun, Fukuoka Pref., 27 Mar 1975, <italic>T.Nakaike et al. 105</italic> (PE-01708808); Is. Yakushima (Kagoshima Pref.), from Kurio to Segiri through Ookonotaki, elev. 30–100 m, 16 Jul 1979, <italic>T.Yamazaki et al. 2327</italic> (PE-01708809); Kagoshima Pref., Okuchi-shi, Jusso, 6 Sep 1959, <italic>Tetsuji Yamanaka s.n.</italic> (PE-01964369); Prefecture Kagoshina, Yakushina Island, Yaku-cho, Tainoko-gawa River, 10-11 Oct 1977, <italic>Boufford, David Edward 20118</italic> (MO-3136075); Along trail in gorge, foot of Mt. Awa. Motobu Peninsula, Okinawa Island, 10 Dec 1953, <italic>Walker, EH 7614</italic> (L-3508507); <bold>Honshu</bold>: Owase City, Kuki, Namera Valley, 12 Nov 1991, <italic>K.H.Shing 31</italic> (PE-01708810); Pref. Mie,Kuki, Omse-shi, 5 Oct 1971, <italic>Kato, Masahiro-259</italic> (MO-3136077); Pref. Schizouka: Aono, Minamiizu-cho, Kamo-gun, 30 Dec 1972, <italic>T.Nakaike 5</italic> (L-3508506); <bold>Shikoku</bold>: Nakaohsaka Ohsakadani, Nakatosa Town, Takaoka Distr. Kouchi Pref., elev. 60–80 m, <named-content xmlns:xlink="http://www.w3.org/1999/xlink" content-type="dwc:verbatimCoordinates" xlink:type="simple"><named-content content-type="geo-json" specific-use="{&#34;type&#34;:&#34;Point&#34;,&#34;coordinates&#34;:[133.396667,33.313333]}" id="NCID0EWHBG" xlink:type="simple">33°18'48"N, 133°23'48"E</named-content></named-content>, 6 Jan 2012, <italic>Taku Miyazaki 1201164</italic> (PE-02002704); Yatabe, Nakatosa Town, Takaoka District, Kouchi Pref., elev. 40–60 m, <named-content xmlns:xlink="http://www.w3.org/1999/xlink" content-type="dwc:verbatimCoordinates" xlink:type="simple"><named-content content-type="geo-json" specific-use="{&#34;type&#34;:&#34;Point&#34;,&#34;coordinates&#34;:[133.260278,33.269444]}" id="NCID0EAIBG" xlink:type="simple">33°15'70"N, 133°15'37"E</named-content></named-content>, 3 Jan 2007, <italic>T.Miyazaki 0701137</italic> (PE-01963957); Takanoyama-rindou Yamauchi, Nakatosa Town, Takaoka Distr. Kochi Pref., elev. 60–90 m, <named-content xmlns:xlink="http://www.w3.org/1999/xlink" content-type="dwc:verbatimCoordinates" xlink:type="simple"><named-content content-type="geo-json" specific-use="{&#34;type&#34;:&#34;Point&#34;,&#34;coordinates&#34;:[133.205000,33.284444]}" id="NCID0EKIBG" xlink:type="simple">33°17'04"N, 133°12'18"E</named-content></named-content>, 27 Mar 2009, <italic>Taku Miyazaki 0903138</italic> (PE-01963829); Ohkawauchi Kaminokae, Nakatosa Town, Takaoka District, Kouchi Pref., elev. 20 m, <named-content xmlns:xlink="http://www.w3.org/1999/xlink" content-type="dwc:verbatimCoordinates" xlink:type="simple"><named-content content-type="geo-json" specific-use="{&#34;type&#34;:&#34;Point&#34;,&#34;coordinates&#34;:[133.237500,33.285278]}" id="NCID0EUIBG" xlink:type="simple">33°16'67"N, 133°14'15"E</named-content></named-content>, 29 Dec 2006, <italic>Taku Miyazaki 0701025</italic> (PE-01962310).</p></tp:treatment-sec><tp:treatment-sec sec-type="notes" id="SECID0E2IBG"><title>Note.</title><p><italic><tp:taxon-name><tp:taxon-name-part taxon-name-part-type="genus" reg="Asplenium">Asplenium</tp:taxon-name-part> <tp:taxon-name-part taxon-name-part-type="species" reg="wrightii">wrightii</tp:taxon-name-part></tp:taxon-name></italic> is described based on the type material from Japan and it is widely distributed in China. The morphology of this species is variable, which resulted in the taxonomic chaos amongst <italic><tp:taxon-name><tp:taxon-name-part taxon-name-part-type="genus" reg="Asplenium">A.</tp:taxon-name-part> <tp:taxon-name-part taxon-name-part-type="species" reg="wrightii">wrightii</tp:taxon-name-part></tp:taxon-name></italic> and its closely-related species. Several ploidy levels (e.g. tetraploid, octoploid, decaploid and dodecaploid) have been reported for the <italic><tp:taxon-name><tp:taxon-name-part taxon-name-part-type="genus" reg="Asplenium">A.</tp:taxon-name-part> <tp:taxon-name-part taxon-name-part-type="species" reg="wrightii">wrightii</tp:taxon-name-part></tp:taxon-name></italic> complex, but no correlation was found between ploidy levels and morphological characters within the complex (<xref ref-type="bibr" rid="B14">Mitui 1967</xref>; <xref ref-type="bibr" rid="B21">Wang 1988</xref>; <xref ref-type="bibr" rid="B12">Lin and Viane 2013</xref>). <tp:taxon-name><tp:taxon-name-part taxon-name-part-type="genus" reg="Asplenium">Asplenium</tp:taxon-name-part> <tp:taxon-name-part taxon-name-part-type="hybrid-sign">×</tp:taxon-name-part> <tp:taxon-name-part taxon-name-part-type="species" reg="shikokianum">shikokianum</tp:taxon-name-part></tp:taxon-name> is a natural hexaploid hybrid between octoploid <italic><tp:taxon-name><tp:taxon-name-part taxon-name-part-type="genus" reg="Asplenium">A.</tp:taxon-name-part> <tp:taxon-name-part taxon-name-part-type="species" reg="wrightii">wrightii</tp:taxon-name-part></tp:taxon-name></italic> and tetraploid <italic><tp:taxon-name><tp:taxon-name-part taxon-name-part-type="genus" reg="Asplenium">A.</tp:taxon-name-part> <tp:taxon-name-part taxon-name-part-type="species" reg="ritoense">ritoense</tp:taxon-name-part></tp:taxon-name></italic> and <tp:taxon-name><tp:taxon-name-part taxon-name-part-type="genus" reg="Asplenium">Asplenium</tp:taxon-name-part> <tp:taxon-name-part taxon-name-part-type="hybrid-sign">×</tp:taxon-name-part> <tp:taxon-name-part taxon-name-part-type="species" reg="wangii">wangii</tp:taxon-name-part></tp:taxon-name> is another hybrid between <italic><tp:taxon-name><tp:taxon-name-part taxon-name-part-type="genus" reg="Asplenium">A.</tp:taxon-name-part> <tp:taxon-name-part taxon-name-part-type="species" reg="wrightii">wrightii</tp:taxon-name-part></tp:taxon-name></italic> and <italic><tp:taxon-name><tp:taxon-name-part taxon-name-part-type="genus" reg="Asplenium">A.</tp:taxon-name-part> <tp:taxon-name-part taxon-name-part-type="species" reg="bullatum">bullatum</tp:taxon-name-part></tp:taxon-name></italic>. These hybrids are usually uncommon in terms of their distributions where their parents grow together (<xref ref-type="bibr" rid="B11">Kuo 1988</xref>; <xref ref-type="bibr" rid="B12">Lin and Viane 2013</xref>). Due to hybridisation and polyploidisation, there are a large number of recognised species complexes with ambiguous boundaries between species in <tp:taxon-name><tp:taxon-name-part taxon-name-part-type="family">Aspleniaceae</tp:taxon-name-part></tp:taxon-name> (<xref ref-type="bibr" rid="B19">Reichstein 1981</xref>; <xref ref-type="bibr" rid="B5">Dyer et al. 2012</xref>). More comprehensive taxonomic studies are still needed to elucidate the species delimitation in this species complex.</p><p><italic><tp:taxon-name><tp:taxon-name-part taxon-name-part-type="genus" reg="Asplenium">Asplenium</tp:taxon-name-part> <tp:taxon-name-part taxon-name-part-type="species" reg="wrightii">wrightii</tp:taxon-name-part></tp:taxon-name></italic> was also documented in Vietnam (<xref ref-type="bibr" rid="B16">Pham 1999</xref>; <xref ref-type="bibr" rid="B12">Lin and Viane 2013</xref>). However, we checked specimens identified as <italic><tp:taxon-name><tp:taxon-name-part taxon-name-part-type="genus" reg="Asplenium">A.</tp:taxon-name-part> <tp:taxon-name-part taxon-name-part-type="species" reg="wrightii">wrightii</tp:taxon-name-part></tp:taxon-name></italic> from Vietnam and found none of these specimens is true <italic><tp:taxon-name><tp:taxon-name-part taxon-name-part-type="genus" reg="Asplenium">A.</tp:taxon-name-part> <tp:taxon-name-part taxon-name-part-type="species" reg="wrightii">wrightii</tp:taxon-name-part></tp:taxon-name></italic>. It is possible that the name <italic><tp:taxon-name><tp:taxon-name-part taxon-name-part-type="genus" reg="Asplenium">A.</tp:taxon-name-part> <tp:taxon-name-part taxon-name-part-type="species" reg="wrightii">wrightii</tp:taxon-name-part></tp:taxon-name></italic> has been used erroneously for species <italic><tp:taxon-name><tp:taxon-name-part taxon-name-part-type="genus" reg="Asplenium">A.</tp:taxon-name-part> <tp:taxon-name-part taxon-name-part-type="species" reg="subcrenatum">subcrenatum</tp:taxon-name-part></tp:taxon-name></italic> in Vietnam.</p></tp:treatment-sec><tp:treatment-sec><!--Section generated to contain objects referenced in tp:taxon-treatment.--><fig id="F3" position="float" orientation="portrait"><object-id xmlns:xlink="http://www.w3.org/1999/xlink" content-type="doi" xlink:type="simple">10.3897/phytokeys.172.62511.figure3</object-id><object-id xmlns:xlink="http://www.w3.org/1999/xlink" content-type="arpha" xlink:type="simple">1B011E83-4D4F-55BA-8943-3530844336F0</object-id><label>Figure 3.</label><caption><p>Type of <italic><tp:taxon-name><tp:taxon-name-part taxon-name-part-type="genus" reg="Asplenium">Asplenium</tp:taxon-name-part> <tp:taxon-name-part taxon-name-part-type="species" reg="alatulum">alatulum</tp:taxon-name-part></tp:taxon-name></italic> Ching (<bold>A</bold> barcode PE00059412), <italic><tp:taxon-name><tp:taxon-name-part taxon-name-part-type="genus" reg="Asplenium">A.</tp:taxon-name-part> <tp:taxon-name-part taxon-name-part-type="species" reg="subcrenatum">subcrenatum</tp:taxon-name-part></tp:taxon-name></italic> Ching ex S.H.Wu (<bold>B</bold> barcode PE00059494), <italic><tp:taxon-name><tp:taxon-name-part taxon-name-part-type="genus" reg="Asplenium">A.</tp:taxon-name-part> <tp:taxon-name-part taxon-name-part-type="species" reg="wrightii">wrightii</tp:taxon-name-part></tp:taxon-name></italic> Eaton ex Hooker (<bold>C</bold> barcode NY00128031) and isotype of <italic><tp:taxon-name><tp:taxon-name-part taxon-name-part-type="genus" reg="Asplenium">A.</tp:taxon-name-part> <tp:taxon-name-part taxon-name-part-type="species" reg="wrightii">wrightii</tp:taxon-name-part></tp:taxon-name></italic> GH (<bold>D</bold> barcode GH00020612).</p></caption><graphic xmlns:xlink="http://www.w3.org/1999/xlink" xlink:href="phytokeys-172-075-g003.jpg" position="float" orientation="portrait" xlink:type="simple" id="oo_509068.jpg"><uri content-type="original_file" xlink:type="simple">https://binary.pensoft.net/fig/509068</uri></graphic></fig></tp:treatment-sec><ref-list><ref id="B14"><mixed-citation xmlns:xlink="http://www.w3.org/1999/xlink" xlink:type="simple"><person-group><name name-style="western"><surname>Mitui</surname><given-names>K</given-names></name></person-group> (<year>1967</year>) <article-title>Chromosome studies on Japanese ferns (3).</article-title><source>Shokubutsu Kenkyu Zasshi</source><volume>42</volume>: <fpage>105</fpage>–<lpage>110</lpage>.</mixed-citation></ref><ref id="B21"><mixed-citation xmlns:xlink="http://www.w3.org/1999/xlink" xlink:type="simple"><person-group><name name-style="western"><surname>Wang</surname><given-names>ZR</given-names></name></person-group> (<year>1988</year>) <article-title>A preliminary report on the cytology of some species of <italic><tp:taxon-name><tp:taxon-name-part taxon-name-part-type="genus">Asplenium</tp:taxon-name-part></tp:taxon-name></italic> from China.</article-title> In: <person-group><name name-style="western"><surname>Shing</surname><given-names>KH</given-names></name><name name-style="western"><surname>Kramer</surname><given-names>KU</given-names></name></person-group> (<role>Eds</role>) <issue-title>Proceedings of International Symposium on Systematic Pteridology.</issue-title><source>China Science and Technology Press, Beijing</source>, <fpage>133</fpage>–<lpage>134</lpage>.</mixed-citation></ref><ref id="B12"><mixed-citation xmlns:xlink="http://www.w3.org/1999/xlink" xlink:type="simple"><person-group><name name-style="western"><surname>Lin</surname><given-names>YX</given-names></name><name name-style="western"><surname>Viane</surname><given-names>R</given-names></name></person-group> (<year>2013</year>) <article-title><tp:taxon-name><tp:taxon-name-part taxon-name-part-type="family">Aspleniaceae</tp:taxon-name-part></tp:taxon-name>.</article-title> In: <person-group><name name-style="western"><surname>Wu</surname><given-names>ZY</given-names></name><name name-style="western"><surname>Raven</surname><given-names>PH</given-names></name><name name-style="western"><surname>Hong</surname><given-names>DY</given-names></name></person-group> (<role>Eds</role>) <issue-title>Flora of China (Vol.</issue-title><source>2–3). Science Press, Beijing &amp; Missouri Botanical Garden Press, St. Louis</source>, <fpage>267</fpage>–<lpage>316</lpage>.</mixed-citation></ref><ref id="B11"><mixed-citation xmlns:xlink="http://www.w3.org/1999/xlink" xlink:type="simple"><person-group><name name-style="western"><surname>Kuo</surname><given-names>CM</given-names></name></person-group> (<year>1988</year>) <article-title>A new <italic><tp:taxon-name><tp:taxon-name-part taxon-name-part-type="genus">Asplenium</tp:taxon-name-part></tp:taxon-name></italic> hybrid from Taiwan.</article-title><source>Botanical Bulletin of Academia Sinica</source><volume>29</volume>: <fpage>109</fpage>–<lpage>111</lpage>.</mixed-citation></ref><ref id="B19"><mixed-citation xmlns:xlink="http://www.w3.org/1999/xlink" xlink:type="simple"><person-group><name name-style="western"><surname>Reichstein</surname><given-names>T</given-names></name></person-group> (<year>1981</year>) <article-title>Hybrids in European <tp:taxon-name><tp:taxon-name-part taxon-name-part-type="family">Aspleniaceae</tp:taxon-name-part></tp:taxon-name> (<tp:taxon-name><tp:taxon-name-part taxon-name-part-type="phylum">Pteridophyta</tp:taxon-name-part></tp:taxon-name>).</article-title><source>Botanica Helvetica</source><volume>91</volume>: <fpage>89</fpage>–<lpage>139</lpage>.</mixed-citation></ref><ref id="B5"><mixed-citation xmlns:xlink="http://www.w3.org/1999/xlink" xlink:type="simple"><person-group><name name-style="western"><surname>Dyer</surname><given-names>RJ</given-names></name><name name-style="western"><surname>Savolainen</surname><given-names>V</given-names></name><name name-style="western"><surname>Schneider</surname><given-names>H</given-names></name></person-group> (<year>2012</year>) <article-title>Apomixis and reticulate evolution in the <italic><tp:taxon-name><tp:taxon-name-part taxon-name-part-type="genus">Asplenium</tp:taxon-name-part> <tp:taxon-name-part taxon-name-part-type="species">monanthes</tp:taxon-name-part></tp:taxon-name></italic> fern complex.</article-title><source>Annals of Botany</source><volume>110</volume>(<issue>8</issue>): <fpage>1515</fpage>–<lpage>1529</lpage>. <ext-link xlink:type="simple" ext-link-type="doi" xlink:href="10.1093/aob/mcs202">https://doi.org/10.1093/aob/mcs202</ext-link></mixed-citation></ref><ref id="B16"><mixed-citation xmlns:xlink="http://www.w3.org/1999/xlink" xlink:type="simple"><person-group><name name-style="western"><surname>Pham</surname><given-names>HH</given-names></name></person-group> (<year>1999</year>) <source>An illustrated flora of Vietnam (2<sup>nd</sup> ed., Vol. 1).</source><publisher-name>Nha Xuat Ban Tre</publisher-name>, <publisher-loc>Ho Chi Minh</publisher-loc>, <size units="page">213 pp</size>.</mixed-citation></ref></ref-list></tp:taxon-treatment>
